# Supplementary material for: Glutamate neurotransmission from leptin receptor cells is required for typical puberty and reproductive function in female mice
Source: eLife. 2024 Jul 15;13:RP93204. doi: 10.7554/eLife.93204 (PMC11249761; doi:10.7554/eLife.93204)
Supplement: Figure 4—source data 1. [file elife-93204-fig4-data1.xlsx]

## Sheet: Figure 4
			Weekly Body mass (g)														Body composition
Animal ID	Group	Gender	Week 13	Week 14	Week 15	Week 16	Week 17	Week 18	Week 19	Week 20	Week 21	Week 22	Week 23	Week 24	Week 25	Week 26	Total body mass	Fat mass	Lean mass
LV391	LeprbCre	Male	28.09	28.76	29.73	30.6	31.48	31.34	32.12	32.65	32.01	33.52	33.97	34.2	33.86	34.89	34.7	4.25	28.13
LV398	LeprbCre	Male	26.77	27.31	27.74	28.02	29.16	28.34	29.08	29.21	28.89	29.39	28.93	29.2	29.19	29.58	29.3	1.42	24.26
LV405	LeprbCre	Male	27.34	28.1	28.83	29.11	29.28	29.33	30.82	30.9	30.9	31.86	31.98	33.1	32.76	33.38	31.2	2.75	23.36
LV416	LeprbCre	Male	24.41	24.78	25.03	26.52	27.04	28.44	28.44	29.26	28.9	29.74	29.42	30.6	31.02	30.26	31.2	3.89	25.06
LV433	LeprbCre	Male	29.48	29.48	29.33	29.12	30.5	30.98	32.3	31.58	31.9	30.9	31.67	31.6	33.18	32.4	31.5	3.48	24.94
LV429	LeprbCre	Male	28.23	28.55	28.27	29.32	29.88	29.87	30.57	30.19	31.9	31.46	32.84	31.73	31.18	31.7	31.6	1.74	27.32
LV431	LeprbCre	Male	25.75	26.02	26.6	27.07	27.65	27.99	29.3	28.92	29.4	28.94	30.4	29.98	30.22	30.62	29.5	0.33	26.62
LV452	LeprbCre	Male	29.15	31.23	31.8	32.11	32.66	34.12	34.11	35.89	37.5	38.22	38.29	37.84	39.06	38.9	38	10.65	25.2
LV411	LeprbCre;Vglut2flox	Male	28.88	30.07	30.38	29.67	31.92	31.68	32.78	32.51	34.09	37.33	35.26	38.4	39.18	37.8	Died
LV432	LeprbCre;Vglut2flox	Male	29.7	31.94	32.41	32.74	34.57	35.48	36.5	38.03	39.1	39.59	40.31	41.13	42.46	43.06	41.2	12.5	26.76
LV426	LeprbCre;Vglut2flox	Male	32.18	35.02	33.99	36.36	37.36	38.6	41.54	44.02	44.5	44.82	47.9	47.52	47.92	47.23	43.3	14.18	27.03
LV439	LeprbCre;Vglut2flox	Male	28.64	28.83	29.99	30.05	30.88	31.53	32.02	32.96	35.5	37.49	39.96	39.95	40.91	41.58	38.5	10.85	25.44
LV403	LeprbCre	Female	20.35	20.42	20.13	20.73	20.25	20.76	21.33	22.66	21.95	22.39	21.56	21.7	21.36	21.98	22.7	1.85	18.9
LV407	LeprbCre	Female	19.28	19.45	19.7	19.8	19.72	19.48	19.85	20.19	20.06	21.07	20.54	21.4	21	21.15	21.3	1.05	17.77
LV422	LeprbCre	Female	17.58	18.07	17.91	18.29	19.31	19.23	19.12	19.55	19.9	19.01	19.51	21.5	21.05	21.25	20.2	1.37	16.17
LV423	LeprbCre	Female	20.53	21.15	19.69	19.95	20.02	20.76	21.38	20.55	20.6	21.9	21.78	21.54	21.22	21.7	21.7	1.68	17.57
LV424	LeprbCre	Female	18.75	19.87	18.76	18.71	19.03	20.59	19.17	19.7	20.2	20.86	20.56	20.8	20.69	20.21	20.6	1.03	16.42
LV436	LeprbCre	Female	17.32	17.81	17.76	18.29	19.58	19.31	19.26	19.19	19.3	18.87	19.69	20.78	19.56	19.48	20.3	1.66	16.65
LV443	LeprbCre	Female	20.5	19.84	20.82	21.27	23.42	21.22	22.36	21.19	20.9	21.08	23	24.98	21.1	20.96	21.2	1.49	17.06
LV451	LeprbCre	Female	19.18	18.73	18.88	19.78	20.06	20.16	21.28	20.21	19.9	19.99	20.56	22.06	21.24	21.51	21.8	3.28	17.11
LV399	LeprbCre;Vglut2flox	Female	18.16	18.89	18.14	19.03	18.49	19.04	19.86	20.28	20.3	21.75	20.88	23.2	20.93	23.71	20.7	3.15	15.35
LV404	LeprbCre;Vglut2flox	Female	18.9	18.63	19.25	19.84	20.04	19.33	20.55	23.16	21.87	22.7	24.68	23	24.38	27.48	23.1	3.82	17.6
LV406	LeprbCre;Vglut2flox	Female	19.99	19.31	19.05	20.77	20.08	20.14	20.25	21.16	21.97	22.48	22.24	22.4	22.85	22.69	22.1	2.1	17.6
LV410	LeprbCre;Vglut2flox	Female	19.07	18.59	19.22	20.02	19.98	20.31	21.5	21.28	21.38	22.47	23.34	22.6	21.93	25.12	23.8	5.2	15.99
LV442	LeprbCre;Vglut2flox	Female	19.47	20.01	22.09	20.12	23.44	22.07	23.34	25.28	25.3	23.68	28.41	25.15	25.94	26.9	25.1	6.37	16.77
