# Supplementary material for: Glutamate neurotransmission from leptin receptor cells is required for typical puberty and reproductive function in female mice
Source: eLife. 2024 Jul 15;13:RP93204. doi: 10.7554/eLife.93204 (PMC11249761; doi:10.7554/eLife.93204)
Supplement: Figure 5—source data 1. [file elife-93204-fig5-data1.xlsx]

## Sheet: Figure 5
Males			BPS
Animal ID	Group	Sex	Age	Weight
LV391	LeprbCre	Male	43	20.1
LV398	LeprbCre	Male	44	19.6
LV405	LeprbCre	Male	46	18.1
LV416	LeprbCre	Male	44	19.7
LV433	LeprbCre	Male	47	19.9
LV429	LeprbCre	Male	47	18.1
LV431	LeprbCre	Male	48	18.29
LV452	LeprbCre	Male	44	20.1
LV411	LeprbCre;Vglut2flox	Male	44	21.8
LV432	LeprbCre;Vglut2flox	Male	48	22.35
LV426	LeprbCre;Vglut2flox	Male	47	20.05
LV439	LeprbCre;Vglut2flox	Male	48	20.25
LV428	LeprbCre;Vglut2flox	Male	50	19.32
Females			Vaginal opening		First estrus				Number of days spent in …/30 days
Animal ID	Group	Sex	Age	Weight	Age	Weight	Cycle length	# cycles in 30 days	Estrus	Proestrus	Diestrus/metestrus	Days until first litter
LV403	LeprbCre	Female	23	10	40	16.5	5.4	5	8	5	17
LV407	LeprbCre	Female	18	7.89	45	14.8	4.2	5	2	6	22
LV422	LeprbCre	Female	26	8.5	46	14.31	4.83333	6	4	7	19
LV423	LeprbCre	Female	26	9.6	44	16.9	4.25	4	4	5	21
LV424	LeprbCre	Female	27	10	47	14.06	4	6	1	7	22
LV436	LeprbCre	Female	27	10.6	37	14.7	4.6	5	5	7	18
LV443	LeprbCre	Female	26	10.9	37	15.8	5.66667	3	4	4	22
LV451	LeprbCre	Female	25	9.5	49	15.13	7.25	4	2	5	23
LV455	LeprbCre	Female	24	10.9	42	18.37
LV472	LeprbCre	Female	18	9.04	44	15.65
LV482	LeprbCre	Female	20	9.4	>60 n/a
LV485	LeprbCre	Female	22	9.3	>60 n/a
LV486	LeprbCre	Female	19	8.4	>60 n/a
LV301	LeprbCre	Female					8.66667	3	3	4	23	22
LV319	LeprbCre	Female					9	2	1	2	27	22
LV328	LeprbCre	Female					4.6	5	5	6	19	30
LV331	LeprbCre	Female					7	4	4	5	21	22
LV339	LeprbCre	Female					4.66667	6	6	5	19	23
LV341	LeprbCre	Female					5	5	6	6	18	23
LV345	LeprbCre	Female					6.25	4	3	5	22	34
LV730	LeprbCre	Female										20
LV735	LeprbCre	Female										21
LV399	LeprbCre;Vglut2flox	Female	22	10	49	15.1	5.8	5	5	6	19
LV404	LeprbCre;Vglut2flox	Female	22	7.44	46	15.2	11	2	2	3	25
LV406	LeprbCre;Vglut2flox	Female	21	8.3	48	16.1	7.33333	3	1	4	25
LV410	LeprbCre;Vglut2flox	Female	18	8.1	>60 n/a		5.4	5	8	6	16
LV442	LeprbCre;Vglut2flox	Female	27	11	52	17.65	8	3	2	4	24
LV475	LeprbCre;Vglut2flox	Female	21	9.3	45	15.87
LV480	LeprbCre;Vglut2flox	Female	23	7.33	46	16.02
LV300	LeprbCre;Vglut2flox	Female					7.33333	3	1	3	26	21
LV302	LeprbCre;Vglut2flox	Female					8.33333	3	3	4	23	23
LV303	LeprbCre;Vglut2flox	Female					9	2	1	1	28	22
LV311	LeprbCre;Vglut2flox	Female					11	1	1	2	27	N/A
LV317	LeprbCre;Vglut2flox	Female					10.3333	3	0	3	27	N/A
LV334	LeprbCre;Vglut2flox	Female					10	3	1	3	26	23
LV335	LeprbCre;Vglut2flox	Female					5.8	5	2	5	23	20
LV344	LeprbCre;Vglut2flox	Female					5.6	5	6	5	19	22
LV753	LeprbCre;Vglut2flox	Female										20
