# Supplementary material for: Glutamate neurotransmission from leptin receptor cells is required for typical puberty and reproductive function in female mice
Source: eLife. 2024 Jul 15;13:RP93204. doi: 10.7554/eLife.93204 (PMC11249761; doi:10.7554/eLife.93204)
Supplement: Figure 6—source data 1. [file elife-93204-fig6-data1.xlsx]

## Sheet: Figure 6
				Relative gene expression (%)
Animal ID	Group	GnRH fiber integrated density	Basal LH (ng/mL)	Actb Pituitary	Gnrhr	Lhb	Fshb	Cga	B2m mediobasal hypothalamus	Kiss1	Tac2	Pdyn	Kiss1r	Tac3r
AC209	Vglut2flox	1.6675
AC276	Vglut2flox	0.6575
AC306	Vglut2flox	2.5775
AC307	Vglut2flox	2.265
VGF437	Vglut2flox		0.546	17.5363	49.5256	82.918	36.7674	73.235
VGF442	Vglut2flox		0.969	16.7688	116.279	96.6157	78.4508	73.1591	18.8273	134.969	137.15	128.054	120.547	78.3194
VGF457	Vglut2flox		0.871	17.6933	97.0664	108.144	93.8426	45.4094
VGF466	Vglut2flox		0.94	17.5122	126.372	100.193	35.5698	102.447	18.5271	109.982	94.7281	91.2304	96.1592	123.12
VGF480	Vglut2flox		0.306	17.3279	94.9319	64.0362	204.33	179.726	18.472	47.6369	90.2132	70.5486	66.4931	60.7637
VGF485	Vglut2flox		0.386	17.9367	127.399	145.553	37.1486	142.192	19.0749	128.924	79.2827	91.7121	99.1258	120.403
VGF489	Vglut2flox		0.639	18.1085	88.4265	102.539	213.891	83.8314	19.1446	78.4878	98.626	118.455	117.675	117.394
AC308	LeprbΔVglut2	8.75667
AC309	LeprbΔVglut2	7.15
AC310	LeprbΔVglut2	6.7325
LV925	LeprbΔVglut2		0.906	17.007	68.0288	104.953	4.07109	493.233	18.7453	105.805	42.0372	162.881	112.015	92.2706
LV926	LeprbΔVglut2		1.07	17.5388	36.6228	117.868	75.8762	54.5045	19.4633	68.7675	31.7028	135.746	71.2996	72.1391
LV927	LeprbΔVglut2		0.927	18.2042	156.778	202.331	15.5631	120.54	19.3161	58.4013	87.6189	59.9587	82.0159	103.571
LV942	LeprbΔVglut2		0.932	19.0648	190.409	261.98		127.567	18.8605	38.7809	57.9427	92.7839	86.1732	99.776
LV950	LeprbΔVglut2		0.728	16.9395	167.003	53.6481	65.3148	430.751	20.1372	85.9014	18.2221	45.9032	31.4589	53.96
LH after kisspeptin
		LH (ng/ml); Time from injection (min)
Animal ID	Group	-28	-21	-14	-7	0	7	14	21	28	AUC after kisspeptin (0 to 28 min)
LV824	LeprbCre	0.177	0.162	0.171	0.219	0.226	2.56	2.88	1.969	1.769	58.85
LV854	LeprbCre	0.095	0	0.073	0.096	0.1	4.4	4.521	3.672	2.956	98.85
LV907	LeprbCre	0.261	0.307	0.309	1.397	2.436	4.532	3.286	3.327	2.534	95.41
LV910	LeprbCre	0.107	0.072	0.08	0.064	0.095	6.09	7.222	7.158	5.299	162.2
LV936	LeprbCre	0.235	0.275	0.357	0.215	0.304	4.903	4.677	4.323	3.272	109.8
LV941	LeprbCre	0.17	0.175	0.139	0.133	0.15	3.488	3.378	2.861	2.05	75.79
LV798	LeprbCre	1.679	1.101	0.895	0.676	0.543	3.491	2.783	2.099	1.632	66.22
LV911	LeprbΔVglut2	0.176	0.414	0.225	0.201	0.292	0.659	1.335	1.355	1.265	28.89
LV916	LeprbΔVglut2	2.171	1.592	0.921	0.728	0.468	3.286	3.057	2.663	3.057	75.38
LV928	LeprbΔVglut2	1.074	1.034	1.1	0.812	0.872	2.188	2.186	1.867	1.641	52.48
LV931	LeprbΔVglut2	0.587	0.901	1.142	0.888	0.794	2.267	1.798	1.653	1.351	47.53
LV935	LeprbΔVglut2	0.149	0.127	0.138	0.159	1.814	1.296	0.689	0.444	0.289	24.36
LV778	LeprbΔVglut2	1.187	1.244	1.346	1.428	1.262	2.469	2.409	1.892		45.19
