# Supplementary material for: Glutamate neurotransmission from leptin receptor cells is required for typical puberty and reproductive function in female mice
Source: eLife. 2024 Jul 15;13:RP93204. doi: 10.7554/eLife.93204 (PMC11249761; doi:10.7554/eLife.93204)
Supplement: Figure 7—source data 1. [file elife-93204-fig7-data1.xlsx]

## Sheet: Sheet1
Animal ID	Group	pSTAT3-ir PMv LEPTIN	pSTAT3-ir PMv SALINE	pSTAT3-ir Arc LEPTIN	pSTAT3-ir Arc SALINE	Vglut2 (Slc17a6) mRNA IOD	Corpora lutea
CE78 (WT1)	Wild type	119		110			3
LM01 (WTB)	Wild type	146		87			3.8
LM02 (F48)	Wild type	147		108			4.3
LM04	Wild type	161		102
LM05	Wild type	175		116
CE81	Wild type		7		17
CE82	Wild type		2		20
CE201	Wild type		1		12
CE205	Wild type		0		6
CE206	Wild type		1		9
EM83	LeprloxTB	0		0			0
EM183	LeprloxTB	0		0			0
EM247	LeprloxTB	0		0			0
EM255	LeprloxTB	0		0			0
EM262	LeprloxTB	0		0			0
RC1917	AAV-CRE;LeprloxTB	73		6			4
RC1850	AAV-CRE;LeprloxTB	50		2			2
RC1901	AAV-CRE;LeprloxTB	32		1		123000000	4.25
RC1857	AAV-CRE;LeprloxTB	56		7		117000000	3
EM289	AAV-CRE;LeprloxTB					141000000	4.5
EM2501	AAV-CRE;LeprloxTB					121000000	1
EM260	AAV-CRE;LeprloxTB						3.5
JD4033	AAV-CRE;LeprloxTB;Vglut2floxed	58		5		80102928	0
JD4053	AAV-CRE;LeprloxTB;Vglut2floxed	67		7		37676904	0
NB220	AAV-CRE;LeprloxTB;Vglut2floxed	28		31		67558790	0
NB209	AAV-CRE;LeprloxTB;Vglut2floxed			3		103000000	0
NB217	AAV-CRE;LeprloxTB;Vglut2floxed			2		32638780	0
NB216	AAV-CRE;LeprloxTB;Vglut2floxed			0		27069544	0
